# Supplementary material for: The composition of the gut microbiome differs among community dwelling older people with good and poor appetite
Source: J Cachexia Sarcopenia Muscle. 2021 Feb 13;12(2):368–77. doi: 10.1002/jcsm.12683 (PMC8061352; doi:10.1002/jcsm.12683)
Supplement: Supplementary file 3 — Table S1. Supporting Information. [file JCSM-12-368-s003.xlsx]

## Sheet: Sheet1
Supplementary material S3
Results of paired tests of differences in abundance at three taxonmic levels
A. FDR significant ASVs
	Kingdom	Phylum	Class	Order	Family	Genus	Species	logFC	logCPM	LR	PValue	FDR	Sequence
ASV26	Bacteria	Bacteroidetes	Bacteroidia	Bacteroidales	Bacteroidaceae	Bacteroides	NA	-2.51754	13.5377	23.4639	1.27283e-06	0.000981348	GAGCGTTATCCGGATTTATTGGGTTTAAAGGGAGCGTAGGCGGACTATTAAGTCAGCTGTGAAAGTTTGCGGCTCAACCGTAAAATTGCAGTTGATACTGGTCGTCTTGAGTGCAGTAGAGGTAGGCGGAATTCGTGGTGTAGCGGTGAAATGCTTAGATATCACGAAGAACTCCGATTGCGAAGGCAGCTTACTGGACTGTAACTGACGCTGATGCTCGAAAGTGTGG
ASV107	Bacteria	Firmicutes	Clostridia	Clostridiales	Lachnospiraceae	Lachnospira	pectinoschiza	-1.85476	11.0747	21.2554	4.0198e-06	0.00154963	AAGCGTTATCCGGATTTACTGGGTGTAAAGGGAGTGTAGGTGGCCAGGCAAGTCAGAAGTGAAAGCCCGGGGCTCAACCCCGGGACTGCTTTTGAAACTGCAGGGCTAGAGTGCAGGAGGGGCAAGTGGAATTCCTAGTGTAGCGGTGAAATGCGTAGATATTAGGAGGAACACCAGTGGCGAAGGCGGCTTGCTGGACTGTAACTGACACTGAGGCTCGAAAGCGTGG
ASV226	Bacteria	Firmicutes	Clostridia	Clostridiales	Lachnospiraceae	Lachnospira	NA	-1.82148	9.81238	20.4618	6.0832e-06	0.00156338	AAGCGTTATCCGGATTTACTGGGTGTAAAGGGAGTGTAGGTGGTATCACAAGTCAGAAGTGAAAGCCCGGGGCTCAACCCCGGGACTGCTTTTGAAACTGTGGAACTGGAGTGCAGGAGAGGTAAGTGGAATTCCTAGTGTAGCGGTGAAATGCGTAGATATTAGGAGGAACACCAGTGGCGAAGGCGGCTTACTGGACTGTAACTGACACTGAGGCTCGAAAGCGTGG
ASV83	Bacteria	Firmicutes	Clostridia	Clostridiales	Lachnospiraceae	Lachnospira	NA	-1.89715	11.7277	18.5674	1.64003e-05	0.00316115	AAGCGTTATCCGGATTTACTGGGTGTAAAGGGAGTGTAGGTGGCCATGCAAGTCAGAAGTGAAAATCCGGGGCTCAACCCCGGAACTGCTTTTGAAACTGTAAGGCTAGAGTGCAGGAGGGGTGAGTGGAATTCCTAGTGTAGCGGTGAAATGCGTAGATATTAGGAGGAACACCAGTGGCGAAGGCGGCTCACTGGACTGTAACTGACACTGAGGCTCGAAAGCGTGG
ASV304	Bacteria	Firmicutes	Clostridia	Clostridiales	Lachnospiraceae	Lachnospiraceae_UCG-004	NA	-1.57466	8.99143	16.1468	5.86179e-05	0.00903887	AAGCGTTATCCGGATTTACTGGGTGTAAAGGGAGCGTAGACGGCGACGCAAGTCTGAAGTGAAATACCCGGGCTCAACCTGGGAACTGCTTTGGAAACTGTGTTGCTAGAGTGCTGGAGAGGTAAGCGGAATTCCTAGTGTAGCGGTGAAATGCGTAGATATTAGGAAGAACACCAGTGGCGAAGGCGGCTTACTGGACAGTAACTGACGTTGAGGCTCGAAAGCGTGG
B. FDR significant results, collapsed to genus level
	Kingdom	Phylum	Class	Order	Family	Genus	Species	logFC	logCPM	LR	PValue	FDR
	Bacteria	Firmicutes	Clostridia	Clostridiales	Lachnospiraceae	Lachnospira	NA	-1.01506	13.3755	14.4449	0.000144318	0.0225136
C. FDR significant results, collapsed to phylum level
	Kingdom	Phylum	Class	Order	Family	Genus	Species	logFC	logCPM	LR	PValue	FDR
	Bacteria	Tenericutes	NA	NA	NA	NA	NA	-1.57605	13.1331	8.55566	0.00344449	0.0378894
